# Supplementary material for: The Potential Role of Fecal Microbiota Transplant in the Reversal or Stabilization of Multiple Sclerosis Symptoms: A Literature Review on Efficacy and Safety
Source: Microorganisms. 2023 Nov 22;11(12):2840. doi: 10.3390/microorganisms11122840 (PMC10745313; doi:10.3390/microorganisms11122840)
Supplement: Supplementary file 1 [file microorganisms-11-02840-s001.zip]

Archive with 1 entries (1 files):
- microorganisms-2629203-supplementary.pdf
